# Supplementary material for: Spatially Segregated Transmission of Co-Occluded Baculoviruses Limits Virus–Virus Interactions Mediated by Cellular Coinfection during Primary Infection
Source: Viruses. 2022 Jul 31;14(8):1697. doi: 10.3390/v14081697 (PMC9413315; doi:10.3390/v14081697)
Supplement: Supplementary file 1 [file viruses-14-01697-s001.zip]

Archive with 4 entries (4 files):
- FigureS1.tif
- FigureS2.tif
- FigureS3.tif
- viruses-1758090-Table S1.pdf
